# Supplementary material for: The Transcription Factor StuA Regulates Oxidative Stress-Responsive Genes in Trichophyton rubrum
Source: Int J Mol Sci. 2024 Dec 2;25(23):12959. doi: 10.3390/ijms252312959 (PMC11641030; doi:10.3390/ijms252312959)
Supplement: Supplementary file 1 [file ijms-25-12959-s001.zip]

Archive with 1 entries (1 files):
- ijms-3302962-supplementary.pdf
